# Supplementary material for: Synthesis and Characterization of Monodispersed Spherical Calcium Oxide and Calcium Carbonate Nanoparticles via Simple Pyrolysis
Source: Nanomaterials (Basel). 2022 Jul 15;12(14):2424. doi: 10.3390/nano12142424 (PMC9321580; doi:10.3390/nano12142424)
Supplement: Supplementary file 1 [file nanomaterials-12-02424-s001.zip]

Archive with 1 entries (1 files):
- nanomaterials-1794129-supplementary.pdf
